# Supplementary material for: Enhancing the Thermal Conductivity of CNT/AlN/Silicone Rubber Composites by Using CNTs Directly Grown on AlN to Achieve a Reduced Filler Filling Ratio
Source: Nanomaterials (Basel). 2024 Mar 15;14(6):528. doi: 10.3390/nano14060528 (PMC10974482; doi:10.3390/nano14060528)
Supplement: Supplementary file 1 [file nanomaterials-14-00528-s001.zip]

Archive with 1 entries (1 files):
- nanomaterials-2913773-supplementary.pdf
